# Supplementary material for: Transcutaneous vagus nerve stimulation (t-VNS): A novel effective treatment for temper outbursts in adults with Prader-Willi Syndrome indicated by results from a non-blind study
Source: PLoS One. 2019 Dec 3;14(12):e0223750. doi: 10.1371/journal.pone.0223750 (PMC6890246; doi:10.1371/journal.pone.0223750)
Supplement: S10 Appendix — (XLSX) [file pone.0223750.s010.xlsx]

## Sheet: All
		Total CBI scores
		Phase	Mean	STDEV
	003	BL	31.6667	15.0687
		A4	2.66667	4.6188
	005	BL	24.6667	5.50757
		A4	1.66667	2.88675
	009	BL	11	1.82574
		A4	15.6667	8.14453
	010	BL	15.6	2.96648
		A4	0	0
	011	BL	19	5.09902
		A4	0	0

## Sheet: 003
	Visit	Section 2 score VAG	Section 2 score DST	Section 2 score STB	Section 2 score STL	Section 2 score SIB	Section 2 score PAG	Section 2 Total			MWU
BL	1	16	13	13	5	0	0	47			Test Statisticsa
BL	3	13	0	13	0	13	9	48				Section2_Total
BL	5	17	8	0	0	0	8	33			Mann-Whitney U	0
BL	6	17	0	0	4	13	0	34			Wilcoxon W	6
BL	7	13	0	0	0	0	0	13			Z	-2.334
BL	8	10	0	0	5	0	0	15			Asymp. Sig. (2-tailed)	0.02
A4	16	8	0	0	0	0	0	8			Exact Sig. [2*(1-tailed Sig.)]	.024b
A4	17	0	0	0	0	0	0	0
A4	18	0	0	0	0	0	0	0

## Sheet: 005
	Visit	Section 2 score VAG	Section 2 score DST	Section 2 score STB	Section 2 score STL	Section 2 score SIB	Section 2 score PAG	Section 2 Total				Test Statisticsa
BL	3	19		0		0	0	19					Section2_Total
BL	5	17	1	3		5	4	30				Mann-Whitney U	0
BL	6	12		0		13	0	25				Wilcoxon W	6
A4	18	5	0	0	0	0	0	5				Z	-1.993
A4	19	0	0	0	0	0	0	0				Asymp. Sig. (2-tailed)	0.046
A4	20	0	0	0	0	0	0	0				Exact Sig. [2*(1-tailed Sig.)]	.100b

## Sheet: 009
	Visit	Section 2 score VAG	Section 2 score DST	Section 2 score STB	Section 2 score STL	Section 2 score SIB	Section 2 score PAG	Section 2 Total				Test Statisticsa
BL	1	10	0	0	0	0	0	10					Section2_Total
BL	2	13	0	0	0	0	0	13				Mann-Whitney U	4
BL	4	9	0	0	0	0	0	9				Wilcoxon W	14
BL	6	12	0	0	0	0	0	12				Z	-0.72
A4	16	11	0	14	0	0	0	25				Asymp. Sig. (2-tailed)	0.471
A4	17	12	0	0	0	0	0	12				Exact Sig. [2*(1-tailed Sig.)]	.629b
A4	19	10	0	0	0	0	0	10

## Sheet: 010
	Visit	Section 2 score VAG	Section 2 score DST	Section 2 score STB	Section 2 score STL	Section 2 score SIB	Section 2 score PAG	Section 2 Total				Test Statisticsa
BL	1	19	0	0	0	0	0	19					Section2_Total
BL	2	16	0	0	0	0	0	16				Mann-Whitney U	0
BL	3	15	0	0	0	0	0	15				Wilcoxon W	6
BL	4	11	0	0	0	0	0	11				Z	-2.291
BL	5	17	0	0	0	0	0	17				Asymp. Sig. (2-tailed)	0.022
A4	13	0	0	0	0	0	0	0				Exact Sig. [2*(1-tailed Sig.)]	.036b
A4	14	0	0	0	0	0	0	0
A4	15	0	0	0	0	0	0	0

## Sheet: 011
	Visit	Section 1 score	Section 2 score VAG	Section 2 score DST	Section 2 score STB	Section 2 score STL	Section 2 score SIB	Section 2 score PAG	Section 2 Total				Test Statisticsa
BL	1	2	13	0	0	0		11	24					Section2_Total
BL	2	2	14	0	0	5		0	19				Mann-Whitney U	0
BL	3	1	21	0	0	0		0	21				Wilcoxon W	6
BL	5	1	12	0	0	0		0	12				Z	-2.201
A4	14	0	0	0	0	0	0	0	0				Asymp. Sig. (2-tailed)	0.028
A4	15	0	0	0	0	0	0	0	0				Exact Sig. [2*(1-tailed Sig.)]	.057b
A4	16	0	0	0	0	0	0	0	0
